# Supplementary material for: Elevated heterotrophic capacity as a strategy for Mediterranean corals to cope with low pH at CO2 vents
Source: PLoS One. 2024 Jul 30;19(7):e0306725. doi: 10.1371/journal.pone.0306725 (PMC11288460; doi:10.1371/journal.pone.0306725)
Supplement: S1 Data — (XLSX) [file pone.0306725.s002.xlsx]

## Sheet: MASTER - ALL DATA, DUP AVG
Name	Treatment	Species	Site	Biomass (g/cm2)	Calcification (mg CaCO3/ cm2/day)	Respiration (mg O2/cm2/h1)	Photosynthesis (mg O2/cm2/h1)	Lipids (J/gdw)	Carbohydrates (J/gdw)	Chlorophyll a (g/gdw)	ẟ13C host	ẟ13Ch-e	ẟ13C whole tissue	ẟ15Nh-e	ẟ15N whole tissue	WAX (mg/ g AFDW)	TAG (mg/ g AFDW)	ST (mg/ g AFDW)	Phospholipids (mg/ g AFDW)
A32	Control	Astroides	Vent	0.0482395	-0.129397	-0.0787119		4910.58					-21.9137		9.94768	112.591	5.19332	6.61197	8.07716
A33	Control	Astroides	Vent	0.041727	0.345403	-0.0817248		5170.16					-20.7285		8.78539	120.675	2.43529	5.29269	26.6389
A34	OA	Astroides	Vent	0.0372515	0.375505	-0.0995219		4124.26					-20.3628		8.01184	58.918	0.964356	3.59895	6.70139
A35	Control	Astroides	Vent	0.0272185	0.660775	-0.0960544		3753.39					-22.2333		8.77125	86.9611	1.43949	7.00132	8.40627
A36	OA	Astroides	Vent	0.0382351		-0.0910184		4497.75					-20.2075		9.61497	82.6045	1.27197	4.66974	15.4172
A37	OA	Astroides	Vent	0.0203624		-0.162514		2759.83								56.1541	1.15495	7.28376	3.67288
A38	Control	Astroides	Vent	0.0385248	0.220096	-0.070981		3038.46					-22.2728		9.27671	64.6294	1.08856	4.43174	13.3793
A39	Control	Astroides	Vent	0.0277246	0.296368	-0.0640472		3444.44					-22.1039		8.72454	42.3233	0.645184	3.762	18.7107
A40	OA	Astroides	Vent	0.0428273	0.126819	-0.042036		3007.81					-17.4636		9.13399	37.8385	2.25024	4.02053	10.9281
A41	OA	Astroides	Vent	0.0308895	-0.00676224	-0.0490814		3945.13					-22.0841		9.98672	70.6617	1.19289	4.9692	14.1245
A42	OA	Astroides	Vent	0.0397998	-0.78006	-0.0591188		4847.73					-23.6527		9.43672	102.522	0	3.66258	14.9706
A43	Control	Astroides	Vent	0.00704901	-0.143627	-0.142611		2992.42
A44	OA	Astroides	Vent	0.0255549	0.901964	-0.104177		4090.24					-20.0617		8.82307	77.742	0.347403	4.42412	7.12958
A45	Control	Astroides	Vent	0.0335977	0.270977	-0.0908197		5750.34								107.926	1.2689	3.84714	15.3333
A46	Control	Astroides	Ambient	0.0529555	0.385907	-0.0345776		2007.65					-20.5504		8.29144	29.0457	0.568471	2.30927	3.64665
A47	Control	Astroides	Ambient	0.0313867	1.27997	-0.0475944		4152.93					-21.8544		8.11919	86.2541	2.87474	5.96022	10.0392
A48	OA	Astroides	Ambient	0.0325303	0.121685	-0.0455653		2063.86					-18.0574		7.05292	14.4374	1.5146	4.90404	11.1769
A49	Control	Astroides	Ambient	0.0435683	0.267743	-0.0415742		3916.96					-21.9746		7.59319	45.161	2.13944	5.84087	11.5281
A50	OA	Astroides	Ambient	0.0221327	0.203088	-0.0562195		2184.33					-17.0687		7.30982
A52	OA	Astroides	Ambient	0.0259746	0.332358	-0.0233734		4634.08					-20.9603		8.43474	38.9767	1.48051	4.95219	11.9692
A53	OA	Astroides	Ambient	0.0344508	0.473127	-0.0394624		4422.31					-21.7546		8.04908	75.1657	1.89046	5.27723	11.3735
A56	Control	Astroides	Ambient	0.0253597	0.426181			2798.37					-22.4392		8.0781	16.5165	1.69761	6.73157	9.93406
A57	Control	Astroides	Ambient	0.0254222	0.53433	-0.0411862		3482.62					-21.9595		8.57122	29.1295	1.16669	4.19402	5.56167
A58	OA	Astroides	Ambient	0.0334924	0.210714	-0.038669		5327.3					-21.3755		8.15148	109.93	1.07952	7.15588	12.4694
A59	OA	Astroides	Ambient	0.038326	0.566944	-0.0403496		3851.12					-20.6164		7.7578	63.0124	1.03254	5.43801	6.44105
A60	OA	Astroides	Ambient	0.0339273	-0.194904	-0.0206977		2462.47					-22.5063		6.20151	33.7836	1.34171	6.52785	8.79314
A63	Control	Astroides	Vent	0.0296385	0.160895	-0.0445921		4792.89								77.4088	1.89541	5.28064	13.425
A64	Control	Astroides	Vent			-0.0693486							-19.71		9.28
A65	OA	Astroides	Vent	0.0239534		-0.0614894		3879.46					-17.823		8.95854	38.5362	1.44776	3.25789	8.17144
A66	Control	Astroides	Vent	0.0323499	0.215638	-0.0831313		2255.19					-15.202		8.38521	36.4465	0.660022	2.49834	8.41814
A67	OA	Astroides	Vent	0.02278		-0.0695039		3873.55					-18.6948		8.08822	45.1005	1.77615	4.94776	10.9554
A68	Control	Astroides	Vent		-0.0915393	-0.0804995							-17.38		9.03
A69	OA	Astroides	Vent	0.0478563	0.0193422	-0.128475		4813.78					-20.2592		9.32383	120.707	0	4.24389	12.5673
A70	OA	Astroides	Vent	0.0284948	0.0837112	-0.0279427		5442.22					-22.8625		9.20152	106.204	2.05544	4.45095	25.8744
A73	OA	Astroides	Vent	0.0288003	0.242105	-0.109097		5907.48								142.027	0	5.5343	28.9795
A74	Control	Astroides	Vent	0.022612	-0.103678	-0.0663757		3582.77								27.7491	0.849564	3.47755	12.7897
A76	OA	Astroides	Vent	0.0246238	0.363519	-0.0826598		3447.82								46.9353	1.34654	3.93795	15.0674
A77	OA	Astroides	Vent	0.0200822	0.0585913	-0.0704475		4572.35					-19.5641		8.67565	62.2598	1.40391	3.84535	5.67422
A78	OA	Astroides	Vent	0.0345756		-0.218693		3182.46								33.91	2.84453	3.65837	5.16261
C1	Control	Cladocora	Ambient	0.0239087	0.687776	-0.00743935	0.0266651	12171.6	1420.79		-19.4645	0.542948		2.41244		110.789	4.79323	3.25692	52.4694
C11	OA	Cladocora	Ambient	0.0386028	0.42686	-0.0110697	0.0135823	11899.4	1434.03	1335.38	-22.9202	0.883897		3.19411		239.173	6.1798	2.34462	131.831
C12	OA	Cladocora	Ambient	0.0341578	0.594694	-0.0113929	0.00548216	7092.25	1091.53	845.6	-21.2532	1.04073		3.62374		88.5265	6.65831	3.69756	46.6391
C13	OA	Cladocora	Ambient	0.0171921	0.636463	-0.0105916	0.00838079	7660.61	1083.79	647.08	-21.936	-4.06667		2.40164		38.4171	4.72321	2.89641	33.8004
C15	Control	Cladocora	Ambient	0.0112932	0.0152492	-0.00847531	0.00338365	9538.35	1780.89		-19.367	1.23054		1.91254		80.4788	10.0137	6.38902	194.63
C16	Control	Cladocora	Ambient	0.011845	0.491254		0.00783107	7487.64	1456.83		-19.7097	1.57018		4.3132
C17	OA	Cladocora	Ambient	0.0242059	0.453658	-0.00811783	0.00343111	5948.8	1554.75		-21.3426	0.187794		2.64119		114.37	2.12446	1.05566	66.0447
C18	Control	Cladocora	Vent	0.0247239	0.663266	-0.00830953	0.000523173	12857.4	1468.57	1101.42	-19.7991	-0.553407		2.23858		97.7961	7.78431	4.64795	83.284
C19	OA	Cladocora	Vent	0.0250713	0.174974	-0.00679756	0.00550908	10731.2	1268.07	2076.07	-22.4771	1.11917		2.89528		156.489	8.33333	4.32267	69.3164
C20	OA	Cladocora	Vent	0.0250799	-0.0658578	-0.00795561	0.0192472	13523.4	1120.18	1939.19	-22.5233	1.09512		2.74548		293.942	6.84244	2.56537	84.6272
C21	OA	Cladocora	Vent	0.0171012	0.701095	-0.0113961	0.00393553	14056.9	1115.54	4260.98	-22.6944	1.34274		3.81627		257.984	17.5293	10.7636	47.9125
C22	OA	Cladocora	Vent	0.0241735	0.930272	-0.0091255	0.0105941	11539.3		1838.83	-22.7322	0.503465		3.53553		145.839	8.88622	4.73484	89.1137
C24	Control	Cladocora	Vent	0.00891219	0.315742	-0.00605821	0.0089887	9862.09		1876.69	-20.389	0.508151		4.51857		39.9384	3.68979	3.99757	99.6953
C25	Control	Cladocora	Vent	0.0157532	0.42275	-0.0076386	0.00619358	12158.4	1256.78	1398.06	-20.4369	-0.322228		2.60906		147.766	3.8259	3.51772	61.6309
C26	Control	Cladocora	Vent	0.0295267	0.139965	-0.0080353	0.0104117	8435.79	1096.65		-19.7799	1.0614		2.32062		76.0429	8.34552	3.19662	87.5342
C27	OA	Cladocora	Vent	0.0303196	0.517166	-0.00879748	0.0285493	8823.22	1482.18	1589.66	-22.8658	0.529836		2.29318		114.37	2.12446	1.05566	66.0447
C28	Control	Cladocora	Vent	0.0220989	0.471818	-0.0116478	0.00383121	13073	1129.36	2140.42	-19.6721	0.821513		3.14402		165.252	3.5353	2.78717	96.9343
C29	Control	Cladocora	Vent	0.0260361	0.428665	-0.00741901	0.00662827	10541.4	1366.26	1816.04	-18.9577	-1.72885		3.95134		85.4105	3.03507	1.34722	69.4854
C30	OA	Cladocora	Vent	0.0203697	0.301985	-0.0221162	0.00977647	7654.99	1032.01	1420.24	-21.7475	1.65107		6.50884		54.6424	4.09426	3.02847	42.269
C4	Control	Cladocora	Ambient	0.0158925	0.796211	-0.0100677	0.015194	9704.74	1206.82		-19.1829	1.14197		2.53425		109.38	9.00908	5.01263	86.9537
C5	Control	Cladocora	Ambient	0.0168398	0.460978	-0.00821431	0.00895198	11415.4	1151.82	1154.45	-19.4068	0.849728		1.7472		129.624	7.23327	3.83836	64.3072
C6	OA	Cladocora	Ambient	0.0343318	0.34663	-0.00781101	0.0157848	14746.3	1501.64	1566.88	-23.1385	0.479251		2.67222		506.155	7.01581	4.30962	107.04
C7	OA	Cladocora	Ambient	0.0312195	0.0258766	-0.00977659	0.00377892	9636.59	1181.8	1497.13	-21.6529	1.27934		2.75666		85.152	14.0503	9.62612	31.8901
C9	Control	Cladocora	Ambient	0.0144083	0.490732	-0.0116998	0.0225426	6713.83	1151.79	1116.79	-18.0992	1.88747		4.57244		25.7114	6.37097	6.37872	33.9163
